# Supplementary material for: Factors Associated With Access to HIV Testing and Primary Care Among Migrants Living in Europe: Cross-Sectional Survey
Source: JMIR Public Health Surveill. 2017 Nov 6;3(4):e84. doi: 10.2196/publichealth.7741 (PMC5696579; doi:10.2196/publichealth.7741)
Supplement: Multimedia Appendix 1 [file publichealth_v3i4e84_app1.xlsx]

## Sheet: Sheet1
	Women	Heterosexual Men	Gay /Bisexual Men	p-valuea
	N (%)	N (%)	N (%)	N (%)
Total number of respondents	559 (34.3)	395 (24.3)	674 (41.4)
Current country of residence (by European region) bc				<0.001
Northern Europe	124 (22.2)	46 (11.6)	123 (18.3)
Southern Europe	279 (50.0)	261 (65.9)	139 (20.6)
Rest of Europe	155(27.8)	89 (22.5)	411 (61.1)
Median age in years (IQR)b	35 (28 – 43)	36 (28 – 43)	33 (28 – 43)	<0.001
Median years resident in CCOR (IQR) b	8 (3 –13)	8 (3 –15)	5 (2–12)	<0.001
Resident in CCOR > 5 years b	350 (62.6)	242 (61.1)	332 (49.3)	<0.001
Year of arrivald				<0.001
Before 1997	86 (15.4)	76 (19.2)	65 (9.7)
1997-2006	188 (33.6)	123 (31.1)	183 (27.2)
2007-2011	168 (30.1)	113 (28.5)	183 (27.2)
2012 onwards	117 (20.9)	84 (21.2)	242 (36.0)
Mean age at Migration (SD) b	26.8 (10.3)	27.2 (10.1)	26.8 (9.3)	0.775
World Region of Birth b				<0.001
Africa	155 (27.7)	167 (42.2)	36 (5.3)
Latin America/Caribbean	117 (20.9)	47 (11.9)	209 (31.1)
Rest of World	24 (4.3)	4 (1.0)	38 (5.6)
Asia	43 (7.7)	71 (17.9)	57 (8.5)
Europe	220 (39.4)	107 (27.0)	333 (49.5)
Ethnicity (n=1618)				<0.001
Black African/Caribbean	125 (22.6)	125 (31.9)	17 (2.5)
White European	201 (36.3)	83 (21.2)	302 (44.9)
Latin American/Hispanic	64 (11.6)	31 (7.9)	124 (18.5)
Mixed Ethnicity	40 (7.2)	21 (5.4)	88 (13.1)
Other	124 (22.4)	132 (33.7)	141 (21.0)
Education: Upper secondary or more b	398 (71.2)	247 (62.5)	601 (89.2)	<0.001
Education b				<0.001
Less than primary education	43 (7.7)	38 (9.6)	4 (0.6)
Primary Education (1st stage of basic education)	68 (12.2)	65 (16.4)	15 (2.2)
Secondary education (1st stage)	50 (8.9)	45 (11.4)	54 (8.0)
Secondary education (2nd stage)	101 (18.1)	94 (23.7)	76 (11.3)
University degree or equivalent	297 (53.1)	154 (38.9)	524 (77.9)
Employment e:
FT college/school/training b				0.21
No	494 (88.4)	352 (88.9)	547 (81.3)
Yes	65 (11.6)	44 (11.1)	126 (18.7)
Working Full Time b				<0.001
No	382 (68.3)	263 (66.4)	268 (39.8)
Yes	177 (31.7)	133 (33.6)	405 (60.2)
Working Part-Time b				<0.001
No	439 (78.5)	349 (88.1)	573 (85.1)
Yes	120 (21.5)	47 (11.9)	100 (14.9)
Unemployed and on benefits b				<0.001
No	509 (91.1)	365 (92.2)	651 (96.7)
Yes	50 (8.9)	31 (7.8)	22 (3.3)
Unemployed, no benefits b				<0.001
No	444 (79.4)	301 (76.0)	622 (92.4)
Yes	115 (20.6)	95 (24.0)	51 (7.6)
Long term sick/disability b				0.03
No	546 (97.7)	382 (96.5)	666 (99.0)
Yes	13 (2.3)	14 (3.5)	7 (1.0)
No work - immigration reasons b				<0.001
No	532 (95.2)	351 (88.6)	654 (97.2)
Yes	27 (4.8)	45 (11.4)	19 (2.8)
Voluntary work b				<0.001
No	511 (91.4)	368 (92.9)	651 (96.7)
Yes	48 (8.6)	28 (7.1)	22 (3.3)
Home/Family Caring b				<0.001
No	511 (91.4)	387 (97.7)	660 (98.1)
Yes	48 (8.6)	9 (2.3)	13 (1.9)
Retired b				0.62
No	550 (98.4)	385 (97.2)	660 (98.1)
Yes	9 (1.6)	11 (2.8)	13 (1.9)
Rather not say b				0.652
No	559 (100.0)	394 (99.5)	673 (100.0)
Yes	0 (0.0)	2 (0.5)	0 (0.0)
				<0.001
Relationship Status b
Married/Cohabitating	283 (50.6)	165 (41.8)	205 (30.4)
Single	206 (36.9)	182 (46.1)	397 (58.9)
Living apart relationship/marriage	70 (12.5)	48 (12.2)	72 (10.7)
				<0.001
Religious service attendance (n=1426)
Never	226 (48.9)	118 (37.1)	453 (70.1)
Weekly or more	88 (19.0)	105 (33.0)	29 (4.5)
Monthly or more	55 (11.9)	36 (11.3)	33 (5.1)
Once or twice a year	93 (20.1)	59 (18.6)	131 (20.3)
				<0.001
Religion of those who attend services (n=627)
Christian (All denominations)	196 (83.4)	119 (59.5)	167 (87.0)
Muslim/Islam	23 (9.8)	66 (33.0)	9 (4.7)
Other	16 (6.8)	15 (7.5)	16 (8.3)
				<0.001
Monthly income compared to national minimum wage (n=1575)
More or a lot more	169 (32.1)	113 (29.5)	372 (55.9)
About the same	65 (12.3)	40 (10.4)	88 (13.2)
Less than minimum wage	122 (23.1)	89 (23.2)	120 (18.0)
Not Earned	138 (26.2)	119 (31.0)	81 (12.2)
Not Known	33 (6.3)	23 (6.0)	3 (0.45)
				<0.001
Moderate /severe household hunger in past 4 weeks (n=1520)	130 (25.8)	120 (34.3)	90 (13.5)	<0.001
Immigration Status (n=1625)d
Permanent residency	343 (61.6)	183 (46.3)	482 (71.6)
Temporary residency	86 (14.4)	84 (21.3)	157 (23.3)
Asylum seeker/refugee status	35 (6.3)	63 (16.0)	9 (1.3)
Undocumented**	78 (14.0)	55 (13.9)	23 (3.4)
Unknown	15 (2.3)	10 (16.5)	2 (0.3)
Experience of Hunger in past 4 weeks (n=1520)				<0.001
Little or no hunger in the house.	373 (74.2)	230 (65.5)	577 (86.6)
Moderate or severe hunger in the household	130 (25.8)	121 (34.5)	89 (13.4)
Accommodation (n=1603)				<0.001
Homeless or living in a shelter/hostel	30 (5.5)	48 (12.3)	8 (1.2)
Tenant in hotel/ apartment / guesthouse	19 (3.5)	24 (6.2)	27 (4.0)
Home Owner	89 (16.3)	48 (12.3)	123 (18.4)
Rent Home	299 (54.7)	175 (45.0)	423 (63.4)
Living with diagnosed HIV b e	49 (8.8)	26 (6.6)	148 (22.0)	<0.001
Previously injected drugs (n=1618)	19 (3.4)	20 (5.1)	25 (3.7)	0.38
(a) χ2 comparing gender-related groups. (b) n=1628. (c) Regions based on United Nations classifications – participating countries only. Northern Europe: Denmark, Finland, Ireland, Lithuania, Norway, Sweden, United Kingdom; Southern Europe: Croatia, Cyprus, Greece, Italy, Malta, Montenegro, Portugal, Spain; Rest of Europe: Austria, Belgium, Bulgaria, Czech Republic, France, Germany, Hungary, Luxem…
